# Supplementary material for: Safety and Feasibility of Fasting-Mimicking Diet and Effects on Nutritional Status and Circulating Metabolic and Inflammatory Factors in Cancer Patients Undergoing Active Treatment
Source: Cancers (Basel). 2021 Aug 9;13(16):4013. doi: 10.3390/cancers13164013 (PMC8391327; doi:10.3390/cancers13164013)
Supplement: Supplementary file 1 [file cancers-13-04013-s001.zip]

Archive with 1 entries (1 files):
- cancers-1317183-supplementary.pptx
